# Supplementary material for: The Pacific harbor seal gut microbiota in Mexico: Its relationship with diet and functional inferences
Source: PLoS One. 2019 Aug 29;14(8):e0221770. doi: 10.1371/journal.pone.0221770 (PMC6715212; doi:10.1371/journal.pone.0221770)
Supplement: S1 Table — A total of 7205 OTUs were used to construct the taxonomy table. Taxa levels include from Domain to Genus. (XLSX) [file pone.0221770.s005.xlsx]

## Sheet: OTU table
S1 Table. Relative abundance of bacteria in the harbor seal gut. A total of 7205 OTUs were used to construct the taxonomy table. Taxa levels include from Domain to Genus.
Domain	Phylum	Class	Order	Family	Genera	Relative abundance
Bacteria	Fusobacteria	Fusobacteriia	Fusobacteriales	Fusobacteriaceae	Fusobacterium	0.253651
Bacteria	Firmicutes	Clostridia	Clostridiales	Ruminococcaceae		0.144045
Bacteria	Bacteroidetes	Bacteroidia	Bacteroidales	Bacteroidaceae	Bacteroides	0.137046
Bacteria	Bacteroidetes	Bacteroidia	Bacteroidales	Rikenellaceae		0.0681996
Bacteria	Bacteroidetes	Bacteroidia	Bacteroidales	[Paraprevotellaceae]	[Prevotella]	0.0572397
Bacteria	Firmicutes	Clostridia	Clostridiales			0.0540208
Bacteria	Firmicutes	Clostridia	Clostridiales	Clostridiaceae	Clostridium	0.0314161
Bacteria	Firmicutes	Clostridia	Clostridiales	Clostridiaceae		0.0271637
Bacteria	Actinobacteria	Coriobacteriia	Coriobacteriales	Coriobacteriaceae	Atopobium	0.0255787
Bacteria	Firmicutes	Clostridia	Clostridiales	Other	Other	0.0252072
Bacteria	Firmicutes	Erysipelotrichi	Erysipelotrichales	Erysipelotrichaceae	[Eubacterium]	0.0241458
Bacteria	Proteobacteria	Betaproteobacteria	Burkholderiales	Oxalobacteraceae	Cupriavidus	0.012441
Bacteria	Firmicutes	Clostridia	Clostridiales	Ruminococcaceae	Oscillospira	0.0109761
Bacteria	Proteobacteria	Gammaproteobacteria	Vibrionales	Vibrionaceae		0.0103254
Bacteria	Proteobacteria	Gammaproteobacteria	Aeromonadales	Succinivibrionaceae	Anaerobiospirillum	0.0098678
Bacteria	Firmicutes	Clostridia	Clostridiales	Ruminococcaceae	Faecalibacterium	0.00773609
Bacteria	Fusobacteria	Fusobacteriia	Fusobacteriales	Fusobacteriaceae	Cetobacterium	0.00679211
Bacteria	Firmicutes	Clostridia	Clostridiales	Lachnospiraceae		0.00670196
Bacteria	Firmicutes	Clostridia	Clostridiales	[Mogibacteriaceae]		0.0064964
Bacteria	Firmicutes	Clostridia	Clostridiales	Peptostreptococcaceae		0.0064706
Bacteria	Firmicutes	Clostridia	Clostridiales	Veillonellaceae	Phascolarctobacterium	0.005616
Unassigned	Other	Other	Other	Other	Other	0.00543104
Bacteria	Actinobacteria	Coriobacteriia	Coriobacteriales	Coriobacteriaceae	Slackia	0.00536357
Bacteria	Actinobacteria	Actinobacteria	Bifidobacteriales	Bifidobacteriaceae		0.00505876
Bacteria	Proteobacteria	Betaproteobacteria	Burkholderiales	Other	Other	0.0043828
Bacteria	Firmicutes	Clostridia	Clostridiales	Lachnospiraceae	Dorea	0.00394876
Bacteria	Proteobacteria	Gammaproteobacteria	Enterobacteriales	Enterobacteriaceae		0.00388877
Bacteria	Actinobacteria	Coriobacteriia	Coriobacteriales	Coriobacteriaceae	Collinsella	0.00386478
Bacteria	Proteobacteria	Betaproteobacteria	Burkholderiales	Alcaligenaceae	Sutterella	0.00365343
Bacteria	Firmicutes	Erysipelotrichi	Erysipelotrichales	Erysipelotrichaceae	Coprobacillus	0.00303017
Bacteria	Firmicutes	Clostridia	Clostridiales	Lachnospiraceae	Blautia	0.00300887
Bacteria	Proteobacteria	Gammaproteobacteria	Aeromonadales	Succinivibrionaceae		0.00239634
Bacteria	Tenericutes	Mollicutes	Mycoplasmatales	Mycoplasmataceae	Mycoplasma	0.00223771
Bacteria	Tenericutes	Mollicutes	RF39			0.00214654
Bacteria	Proteobacteria	Alphaproteobacteria	RF32			0.00210118
Bacteria	Tenericutes	Mollicutes	Anaeroplasmatales	Anaeroplasmataceae	gut	0.00206956
Bacteria	Firmicutes	Clostridia	Clostridiales	Clostridiaceae	Other	0.00206527
Bacteria	Proteobacteria	Deltaproteobacteria	Desulfovibrionales	Desulfovibrionaceae		0.00160955
Bacteria	Deferribacteres	Deferribacteres	Deferribacterales	Deferribacteraceae	Mucispirillum	0.00102859
Bacteria	Firmicutes	Clostridia	Clostridiales	Lachnospiraceae	Other	0.00100812
Bacteria	Tenericutes	Mollicutes	Mycoplasmatales	Mycoplasmataceae		0.000904264
Bacteria	Firmicutes	Clostridia	Clostridiales	Lachnospiraceae	[Ruminococcus]	0.000810189
Bacteria	Proteobacteria	Gammaproteobacteria	Pasteurellales	Pasteurellaceae	Actinobacillus	0.000761438
Bacteria	Bacteroidetes	Bacteroidia	Bacteroidales	[Odoribacteraceae]	Odoribacter	0.000684531
Bacteria	Firmicutes	Clostridia	Clostridiales	Lachnospiraceae	Clostridium	0.000561037
Bacteria	Firmicutes	Clostridia	Clostridiales	Ruminococcaceae	Ruminococcus	0.000459157
Bacteria	Actinobacteria	Coriobacteriia	Coriobacteriales	Coriobacteriaceae		0.000444288
Bacteria	Cyanobacteria	4C0d-2	YS2			0.000351673
Bacteria	Bacteroidetes	Bacteroidia	Bacteroidales	Other	Other	0.000338239
Bacteria	Bacteroidetes	Bacteroidia	Bacteroidales	Porphyromonadaceae	Parabacteroides	0.000338196
Bacteria	Proteobacteria	Epsilonproteobacteria	Campylobacterales	Helicobacteraceae	Helicobacter	0.000334222
Bacteria	Bacteroidetes	Bacteroidia	Bacteroidales			0.000317597
Bacteria	Proteobacteria	Betaproteobacteria	Burkholderiales	Oxalobacteraceae	Other	0.000279988
Bacteria	Firmicutes	Erysipelotrichi	Erysipelotrichales	Erysipelotrichaceae		0.000218451
Bacteria	Actinobacteria	Actinobacteria	Actinomycetales	Corynebacteriaceae	Corynebacterium	0.000211007
Bacteria	Proteobacteria	Gammaproteobacteria	Thiotrichales	Piscirickettsiaceae		0.000203803
Bacteria	Bacteroidetes	Flavobacteriia	Flavobacteriales	Flavobacteriaceae		0.000181492
Bacteria	Firmicutes	Clostridia	Clostridiales	Ruminococcaceae	Other	0.000161936
Bacteria	Proteobacteria	Gammaproteobacteria	Pseudomonadales	Moraxellaceae	Enhydrobacter	0.000140229
Bacteria	Firmicutes	Bacilli	Lactobacillales	Streptococcaceae	Streptococcus	0.000136464
Bacteria	Actinobacteria	Actinobacteria	Actinomycetales	Actinomycetaceae	Arcanobacterium	0.00012801
Bacteria	Tenericutes	Mollicutes	Anaeroplasmatales	Anaeroplasmataceae	Anaeroplasma	0.000116972
Bacteria	Bacteroidetes	Bacteroidia	Bacteroidales	Bacteroidaceae	5-7N15	0.00010442
Bacteria	Proteobacteria	Gammaproteobacteria	Pseudomonadales	Moraxellaceae	Psychrobacter	9.80476e-05
Bacteria	Proteobacteria	Gammaproteobacteria	Pasteurellales	Pasteurellaceae	Other	9.69994e-05
Bacteria	Actinobacteria	Acidimicrobiia	Acidimicrobiales	koll13		8.12213e-05
Bacteria	Proteobacteria	Gammaproteobacteria	Enterobacteriales	Enterobacteriaceae	Edwardsiella	6.70467e-05
Archaea	Crenarchaeota	Thaumarchaeota	Cenarchaeales	Cenarchaeaceae		6.46763e-05
Bacteria	Proteobacteria	Gammaproteobacteria	Pseudomonadales	Moraxellaceae	Acinetobacter	5.97191e-05
Bacteria	Proteobacteria	Gammaproteobacteria	Alteromonadales	Alteromonadaceae	Marinobacter	5.84471e-05
Bacteria	Bacteroidetes	Flavobacteriia	Flavobacteriales	[Weeksellaceae]	Cloacibacterium	4.98799e-05
Archaea	Crenarchaeota	Thaumarchaeota	Cenarchaeales	Cenarchaeaceae	Nitrosopumilus	4.96427e-05
Bacteria	Firmicutes	Bacilli	Lactobacillales	Lactobacillaceae	Lactobacillus	4.93222e-05
Bacteria	Proteobacteria	Deltaproteobacteria	Myxococcales			4.75205e-05
Bacteria	Actinobacteria	Acidimicrobiia	Acidimicrobiales			4.36271e-05
Bacteria	Firmicutes	Clostridia	Clostridiales	Clostridiaceae	SMB53	4.13778e-05
Bacteria	Proteobacteria	Alphaproteobacteria	Sphingomonadales	Sphingomonadaceae	Sphingomonas	3.84153e-05
Bacteria	Proteobacteria	Gammaproteobacteria	Vibrionales	Vibrionaceae	Photobacterium	3.76235e-05
Bacteria	Acidobacteria	Sva0725	Sva0725			3.64001e-05
Bacteria	Proteobacteria	Betaproteobacteria	Other	Other	Other	3.58089e-05
Bacteria	Firmicutes	Bacilli	Gemellales	Gemellaceae	Gemella	3.53443e-05
Bacteria	Firmicutes	Clostridia	Clostridiales	Ruminococcaceae	Anaerofilum	3.17567e-05
Bacteria	Proteobacteria	Gammaproteobacteria	Aeromonadales	Aeromonadaceae	Oceanimonas	3.09263e-05
Bacteria	Chlamydiae	Chlamydiia	Chlamydiales	Chlamydiaceae		2.95976e-05
Bacteria	Bacteroidetes	Flavobacteriia	Flavobacteriales	Flavobacteriaceae	Arenibacter	2.87411e-05
Bacteria	Firmicutes	Clostridia	Clostridiales	Lachnospiraceae	Coprococcus	2.84245e-05
Bacteria	Firmicutes	Bacilli	Lactobacillales	Streptococcaceae	Lactococcus	2.7504e-05
Bacteria	Firmicutes	Clostridia	Clostridiales	[Mogibacteriaceae]	Anaerovorax	2.74382e-05
Bacteria	Proteobacteria	Alphaproteobacteria	Rhodobacterales	Rhodobacteraceae		2.73261e-05
Bacteria	Proteobacteria	Gammaproteobacteria				2.55449e-05
Bacteria	Proteobacteria	Gammaproteobacteria	Vibrionales	Pseudoalteromonadaceae	Pseudoalteromonas	2.48905e-05
Bacteria	Bacteroidetes	[Saprospirae]	[Saprospirales]	Saprospiraceae		2.43817e-05
Bacteria	Actinobacteria	Actinobacteria	Actinomycetales			2.43316e-05
Bacteria	Proteobacteria	Gammaproteobacteria	Enterobacteriales	Enterobacteriaceae	Citrobacter	2.42419e-05
Bacteria	Proteobacteria	Deltaproteobacteria	Desulfovibrionales	Desulfovibrionaceae	Desulfovibrio	2.35821e-05
Bacteria	Bacteroidetes	Flavobacteriia	Flavobacteriales	Flavobacteriaceae	Other	2.31129e-05
Bacteria	Proteobacteria	Gammaproteobacteria	Thiotrichales	Thiotrichaceae	Cocleimonas	2.26072e-05
Bacteria	Proteobacteria	Gammaproteobacteria	Chromatiales			2.20094e-05
Bacteria	Verrucomicrobia	Verrucomicrobiae	Verrucomicrobiales	Verrucomicrobiaceae		2.19941e-05
Bacteria	Actinobacteria	Actinobacteria	Actinomycetales	Intrasporangiaceae	Other	2.18985e-05
Bacteria	Bacteroidetes	Flavobacteriia	Flavobacteriales	Flavobacteriaceae	Winogradskyella	2.03473e-05
Bacteria	Firmicutes	Clostridia	Clostridiales	Veillonellaceae	Other	1.79401e-05
Bacteria	Firmicutes	Clostridia	Clostridiales	Peptococcaceae		1.52378e-05
Bacteria	Proteobacteria	Deltaproteobacteria	Desulfobacterales	Desulfobacteraceae	Desulfococcus	1.48773e-05
Bacteria	Actinobacteria	Actinobacteria	Bifidobacteriales	Bifidobacteriaceae	Other	1.38619e-05
Bacteria	Firmicutes	Erysipelotrichi	Erysipelotrichales	Erysipelotrichaceae	cc_115	1.38218e-05
Bacteria	Proteobacteria	Alphaproteobacteria	Rhizobiales	Phyllobacteriaceae		1.35786e-05
Bacteria	Firmicutes	Clostridia	Clostridiales	Peptostreptococcaceae	Other	1.26942e-05
Bacteria	Proteobacteria	Gammaproteobacteria	Oceanospirillales	Halomonadaceae	Halomonas	1.25679e-05
Bacteria	Proteobacteria	Gammaproteobacteria	Alteromonadales	HTCC2188		1.24495e-05
Bacteria	Proteobacteria	Gammaproteobacteria	Vibrionales	Vibrionaceae	Other	1.23007e-05
Bacteria	Proteobacteria	Alphaproteobacteria	Rhodospirillales	Rhodospirillaceae		1.20866e-05
Bacteria	Acidobacteria	OS-K				1.19325e-05
Bacteria	Actinobacteria	Actinobacteria	Bifidobacteriales	Bifidobacteriaceae	Bifidobacterium	1.1742e-05
Bacteria	Planctomycetes	C6	Ucm1571			1.15544e-05
Bacteria	Proteobacteria	Betaproteobacteria	Procabacteriales	Procabacteriaceae		1.15225e-05
Bacteria	Proteobacteria	Gammaproteobacteria	Alteromonadales	Colwelliaceae		1.14084e-05
Bacteria	Proteobacteria	Gammaproteobacteria	Enterobacteriales	Enterobacteriaceae	Other	1.13317e-05
Bacteria	Firmicutes	Clostridia	Clostridiales	Clostridiaceae	Candidatus Arthromitus	1.12963e-05
Bacteria	Firmicutes	Erysipelotrichi	Erysipelotrichales	Erysipelotrichaceae	Other	1.06639e-05
Bacteria	Firmicutes	Bacilli	Lactobacillales	Leuconostocaceae		1.06328e-05
Bacteria	Nitrospirae	Nitrospira	Nitrospirales	Nitrospiraceae		1.05698e-05
Bacteria	Proteobacteria	Gammaproteobacteria	Alteromonadales	[Chromatiaceae]		1.04805e-05
Bacteria	Planctomycetes	OM190	CL500-15			1.02841e-05
Bacteria	Firmicutes	Bacilli	Lactobacillales	Leuconostocaceae	Leuconostoc	9.91377e-06
Bacteria	Proteobacteria	Gammaproteobacteria	Pasteurellales	Pasteurellaceae		9.61923e-06
Bacteria	WS3	PRR-12	GN03	KSB4		9.4894e-06
Bacteria	Actinobacteria	OPB41				9.40139e-06
Bacteria	Planctomycetes					9.40127e-06
Bacteria	Proteobacteria	Gammaproteobacteria	Alteromonadales	Alteromonadaceae	nsmpVI18	9.379e-06
Bacteria	Proteobacteria	Gammaproteobacteria	Alteromonadales	OM60		9.30795e-06
Bacteria	Bacteroidetes	Sphingobacteriia	Sphingobacteriales			9.29423e-06
Bacteria	Firmicutes	Bacilli	Lactobacillales	Carnobacteriaceae	Trichococcus	8.83442e-06
Bacteria	Proteobacteria	Alphaproteobacteria				8.79563e-06
Bacteria	Proteobacteria	Gammaproteobacteria	Cardiobacteriales	Cardiobacteriaceae		8.6364e-06
Bacteria	Chloroflexi	S085				8.55627e-06
Bacteria	Gemmatimonadetes	Gemm-2				8.55627e-06
Bacteria	Chloroflexi	Anaerolineae	SB-34			8.52317e-06
Bacteria	Actinobacteria	Actinobacteria	Actinomycetales	Micrococcaceae	Renibacterium	8.51607e-06
Bacteria	Proteobacteria	Gammaproteobacteria	Pseudomonadales	Pseudomonadaceae	Pseudomonas	8.38722e-06
Bacteria	Proteobacteria	Gammaproteobacteria	Oceanospirillales			8.27959e-06
Bacteria	Chloroflexi	Anaerolineae	GCA004			8.19035e-06
Bacteria	Actinobacteria	Acidimicrobiia	Acidimicrobiales	JdFBGBact		8.03744e-06
Bacteria	Proteobacteria	Gammaproteobacteria	Pasteurellales	Pasteurellaceae	Haemophilus	7.67178e-06
Bacteria	Proteobacteria	Alphaproteobacteria	Rhodobacterales	Rhodobacteraceae	Other	7.62013e-06
Bacteria	Proteobacteria	Epsilonproteobacteria	Campylobacterales	Helicobacteraceae	Other	7.37574e-06
Bacteria	Proteobacteria	Gammaproteobacteria	Enterobacteriales	Enterobacteriaceae	Serratia	7.29949e-06
Bacteria	Bacteroidetes	Cytophagia	Cytophagales	Flammeovirgaceae		7.17302e-06
Bacteria	Firmicutes	Clostridia	Clostridiales	Peptococcaceae	Peptococcus	7.11366e-06
Bacteria	Acidobacteria	BPC102	B110			7.10706e-06
Bacteria	Planctomycetes	Phycisphaerae	Phycisphaerales			7.04651e-06
Bacteria	Proteobacteria	Gammaproteobacteria	Aeromonadales	Aeromonadaceae		6.99784e-06
Bacteria	Proteobacteria	Deltaproteobacteria				6.97884e-06
Bacteria	Proteobacteria	Deltaproteobacteria	Desulfobacterales	Desulfobulbaceae		6.97884e-06
Bacteria	Proteobacteria	Gammaproteobacteria	Vibrionales	Vibrionaceae	Salinivibrio	6.81026e-06
Bacteria	Proteobacteria	Gammaproteobacteria	Alteromonadales	Ferrimonadaceae	Ferrimonas	6.58119e-06
Bacteria	Acidobacteria	RB25				6.54851e-06
Bacteria	Fusobacteria	Fusobacteriia	Fusobacteriales	Fusobacteriaceae	Other	6.41617e-06
Bacteria	Proteobacteria	Betaproteobacteria	Burkholderiales	Comamonadaceae		6.37583e-06
Bacteria	WS3	PRR-12	GN03			6.19615e-06
Bacteria	Proteobacteria	Alphaproteobacteria	Rickettsiales			6.15636e-06
Bacteria	Bacteroidetes	Flavobacteriia	Flavobacteriales	Flavobacteriaceae	Gelidibacter	6.07109e-06
Bacteria	Bacteroidetes	[Rhodothermi]	[Rhodothermales]	Rhodothermaceae	Rubricoccus	6.07109e-06
Bacteria	Bacteroidetes	Flavobacteriia	Flavobacteriales	Cryomorphaceae		5.98669e-06
Bacteria	Actinobacteria	Nitriliruptoria	Nitriliruptorales	Nitriliruptoraceae		5.97688e-06
Bacteria	Bacteroidetes	Flavobacteriia	Flavobacteriales	[Weeksellaceae]	Ornithobacterium	5.88961e-06
Bacteria	Firmicutes	Bacilli	Lactobacillales	Enterococcaceae	Enterococcus	5.7576e-06
Bacteria	Bacteroidetes	Flavobacteriia	Flavobacteriales	Flavobacteriaceae	Ulvibacter	5.58308e-06
Bacteria	Gemmatimonadetes	Gemm-4				5.53124e-06
Bacteria	Bacteroidetes	Bacteroidia	Bacteroidales	Porphyromonadaceae	Porphyromonas	5.4967e-06
Bacteria	Proteobacteria	Alphaproteobacteria	Sphingomonadales	Sphingomonadaceae		4.85688e-06
Archaea	Crenarchaeota	MBGA				4.75348e-06
Bacteria	Proteobacteria	Gammaproteobacteria	Vibrionales	Vibrionaceae	Vibrio	4.75348e-06
Bacteria	Planctomycetes	Planctomycetia	Pirellulales	Pirellulaceae		4.69293e-06
Bacteria	Bacteroidetes	[Saprospirae]	[Saprospirales]			4.64712e-06
Bacteria	Proteobacteria	Gammaproteobacteria	Alteromonadales	Idiomarinaceae	Pseudidiomarina	4.64712e-06
Bacteria	Proteobacteria	Gammaproteobacteria	Pseudomonadales	Pseudomonadaceae		4.64712e-06
Bacteria	Bacteroidetes	Sphingobacteriia	Sphingobacteriales	NS11-12		4.2682e-06
Bacteria	Firmicutes	Clostridia	Clostridiales	Christensenellaceae		4.2682e-06
Bacteria	Proteobacteria	Gammaproteobacteria	Alteromonadales	Psychromonadaceae	Psychromonas	4.18731e-06
Bacteria	Acidobacteria	[Chloracidobacteria]	RB41			4.07492e-06
Bacteria	Bacteroidetes	Flavobacteriia	Flavobacteriales	Flavobacteriaceae	Flavobacterium	3.80279e-06
Bacteria	Chloroflexi	SAR202				3.80279e-06
Bacteria	Firmicutes	Bacilli	Bacillales	Staphylococcaceae	Staphylococcus	3.80279e-06
Bacteria	Actinobacteria	Actinobacteria	Actinomycetales	Micrococcaceae	Microbispora	3.64975e-06
Bacteria	Bacteroidetes	[Saprospirae]	[Saprospirales]	Saprospiraceae	Lewinella	3.64266e-06
Bacteria	Proteobacteria	Betaproteobacteria	Rhodocyclales	Rhodocyclaceae		3.64266e-06
Bacteria	Spirochaetes	[Brevinematae]	[Brevinematales]	Brevinemataceae		3.64266e-06
Bacteria	Verrucomicrobia	Verrucomicrobiae	Verrucomicrobiales	Verrucomicrobiaceae	Persicirhabdus	3.64266e-06
Bacteria	Proteobacteria	Deltaproteobacteria	[Entotheonellales]			3.53036e-06
Bacteria	Proteobacteria	Gammaproteobacteria	Legionellales	Coxiellaceae		3.53036e-06
Bacteria	Actinobacteria	Actinobacteria	Actinomycetales	Microbacteriaceae	Pseudoclavibacter	3.20808e-06
Bacteria	Acidobacteria	AT-s2-57				3.09808e-06
Bacteria	Acidobacteria	Acidobacteria-6	BPC015			3.09808e-06
Bacteria	Actinobacteria	Acidimicrobiia	Acidimicrobiales	wb1_P06		3.09808e-06
Bacteria	Chlorobi	Ignavibacteria	Ignavibacteriales	Other	Other	3.09808e-06
Bacteria	Chlorobi	Ignavibacteria	Ignavibacteriales	lheB3-7		3.09808e-06
Bacteria	Chloroflexi	Anaerolineae				3.09808e-06
Bacteria	OP3	koll11	GIF10	kpj58rc		3.09808e-06
Bacteria	Proteobacteria	Alphaproteobacteria	Rhizobiales	Hyphomicrobiaceae		3.09808e-06
Bacteria	Proteobacteria	Gammaproteobacteria	Aeromonadales	Aeromonadaceae	Other	3.09808e-06
Bacteria	Verrucomicrobia	Verrucomicrobiae	Verrucomicrobiales	Verrucomicrobiaceae	Verrucomicrobium	3.09808e-06
Bacteria	Proteobacteria	Alphaproteobacteria	Rhodobacterales	Hyphomonadaceae	Hyphomonas	2.8788e-06
Bacteria	Chloroflexi	Anaerolineae	Other	Other	Other	2.85209e-06
Bacteria	Planctomycetes	C6	MVS-107			2.85209e-06
Bacteria	Planctomycetes	Pla3				2.85209e-06
Bacteria	Proteobacteria	Gammaproteobacteria	Oceanospirillales	Oleiphilaceae		2.85209e-06
Bacteria	Proteobacteria	Gammaproteobacteria	Thiohalorhabdales			2.85209e-06
Bacteria	Proteobacteria	Alphaproteobacteria	Rhizobiales	Hyphomicrobiaceae	Hyphomicrobium	2.84546e-06
Bacteria	Proteobacteria	Betaproteobacteria	Burkholderiales	Oxalobacteraceae	Ralstonia	2.84546e-06
Bacteria	Actinobacteria	Actinobacteria	Actinomycetales	Other	Other	2.82952e-06
Bacteria	Proteobacteria	Epsilonproteobacteria	Campylobacterales	Campylobacteraceae	Arcobacter	2.82952e-06
Bacteria	Actinobacteria	Acidimicrobiia	Acidimicrobiales	SC3-41		2.79154e-06
Bacteria	Chloroflexi	Anaerolineae	envOPS12			2.79154e-06
Bacteria	Firmicutes	Bacilli	Lactobacillales	Aerococcaceae		2.79154e-06
Bacteria	Planctomycetes	OM190	agg27			2.79154e-06
Bacteria	Proteobacteria	Deltaproteobacteria	GMD14H09			2.79154e-06
Bacteria	Proteobacteria	Gammaproteobacteria	Alteromonadales	Idiomarinaceae		2.79154e-06
Bacteria	Proteobacteria	Gammaproteobacteria	Thiotrichales	Thiotrichaceae		2.79154e-06
Bacteria	Proteobacteria	Gammaproteobacteria	Vibrionales	Pseudoalteromonadaceae		2.79154e-06
Bacteria	SAR406	AB16	Arctic96B-7	A714017	so4B24	2.79154e-06
Bacteria	WS3	PRR-12	Sediment-1			2.79154e-06
Bacteria	Bacteroidetes	Bacteroidia	Bacteroidales	Bacteroidaceae	Other	2.78841e-06
Bacteria	Proteobacteria	Betaproteobacteria	Burkholderiales	Comamonadaceae	Other	2.77427e-06
Bacteria	Proteobacteria	Betaproteobacteria	Burkholderiales	Oxalobacteraceae	Janthinobacterium	2.77427e-06
Bacteria	Proteobacteria	Betaproteobacteria	Burkholderiales	Comamonadaceae	Hydrogenophaga	2.71375e-06
Bacteria	Proteobacteria	Deltaproteobacteria	Myxococcales	Cystobacterineae		2.67915e-06
Bacteria	Proteobacteria	Alphaproteobacteria	Rhizobiales	Phyllobacteriaceae	Other	2.5666e-06
Bacteria	Proteobacteria	Gammaproteobacteria	Pasteurellales	Pasteurellaceae	Gallibacterium	2.53884e-06
Bacteria	Proteobacteria	Betaproteobacteria	SBla14			2.52454e-06
Bacteria	Actinobacteria	Actinobacteria	Actinomycetales	Actinomycetaceae	Actinomyces	2.488e-06
Bacteria	Firmicutes	Clostridia	Clostridiales	[Tissierellaceae]	Parvimonas	2.488e-06
Bacteria	Acidobacteria	[Chloracidobacteria]	RB41	Ellin6075		2.42844e-06
Bacteria	Bacteroidetes	Bacteroidia	Bacteroidales	Porphyromonadaceae	Dysgonomonas	2.39337e-06
Bacteria	Proteobacteria	Gammaproteobacteria	Chromatiales	Chromatiaceae		2.36874e-06
Bacteria	Cyanobacteria	Synechococcophycideae	Synechococcales	Synechococcaceae	Prochlorococcus	2.35358e-06
Bacteria	Gemmatimonadetes	Gemm-1				2.35358e-06
Bacteria	Proteobacteria	Deltaproteobacteria	NB1-j	MND4		2.35358e-06
Bacteria	Proteobacteria	Deltaproteobacteria	Spirobacillales			2.35358e-06
Bacteria	Proteobacteria	Betaproteobacteria	Rhodocyclales	Rhodocyclaceae	Other	2.33474e-06
Bacteria	Bacteroidetes	Flavobacteriia	Flavobacteriales			1.90139e-06
Bacteria	Bacteroidetes	Flavobacteriia	Flavobacteriales	[Weeksellaceae]	Chryseobacterium	1.90139e-06
Bacteria	Caldithrix	Caldithrixae	Caldithrixales	BA059		1.90139e-06
Bacteria	Firmicutes	Bacilli	Bacillales			1.90139e-06
Bacteria	Firmicutes	Bacilli	Lactobacillales	Leuconostocaceae	Fructobacillus	1.90139e-06
Bacteria	Gemmatimonadetes	Gemm-6				1.90139e-06
Bacteria	NC10	wb1-A12				1.90139e-06
Bacteria	NKB19					1.90139e-06
Bacteria	OD1	ZB2				1.90139e-06
Bacteria	OP3	koll11				1.90139e-06
Bacteria	Planctomycetes	Planctomycetia	Planctomycetales	Planctomycetaceae	Planctomyces	1.90139e-06
Bacteria	Proteobacteria	Betaproteobacteria	Burkholderiales	Comamonadaceae	Comamonas	1.90139e-06
Bacteria	Proteobacteria	Deltaproteobacteria	Sva0853	JTB36		1.90139e-06
Bacteria	Proteobacteria	Gammaproteobacteria	Oceanospirillales	Halomonadaceae	Candidatus Portiera	1.90139e-06
