# Supplementary material for: The Pacific harbor seal gut microbiota in Mexico: Its relationship with diet and functional inferences
Source: PLoS One. 2019 Aug 29;14(8):e0221770. doi: 10.1371/journal.pone.0221770 (PMC6715212; doi:10.1371/journal.pone.0221770)
Supplement: S3 Table — PBE = Punta Banda Estuary, TS = Todos Santos Island, SJ = San Jeronimo Island, N = Natividad Island, SR = San Roque Island. (XLSX) [file pone.0221770.s007.xlsx]

## Sheet: Hoja1
S3 Table. SIMPER analysis comparing the gut microbiota composition of harbor seal colonies at OTU levelᵃ. PBE=Punta Banda Estuary, TS= Todos Santos Island, SJ= San Jeronimo Island, N= Natividad Island, SR= San Roque Island.
Domain	Phylum	Class	Order	Family	Genus	Species	Av. dissim	Contrib. %	Cumulative %	Mean PBE	Mean TS	Mean SJ	Mean N	Mean SR
Bacteria	Fusobacteria	Fusobacteriia	Fusobacteriales	Fusobacteriaceae	Fusobacterium		4.59	10.32	10.32	1740	176	3100	1830	3830
Bacteria	Bacteroidetes	Bacteroidia	Bacteroidales	Bacteroidaceae	Bacteroides		3.085	6.934	17.25	1760	1310	3640	2960	1770
Bacteria	Fusobacteria	Fusobacteriia	Fusobacteriales	Fusobacteriaceae	Fusobacterium		2.284	5.134	22.39	765	85.7	1540	944	1860
Bacteria	Firmicutes	Clostridia	Clostridiales				2.09	4.698	27.08	584	1100	129	1540	38
Bacteria	Actinobacteria	Coriobacteriia	Coriobacteriales	Coriobacteriaceae	Atopobium		1.895	4.26	31.34	197	1310	43	1150	106
Bacteria	Bacteroidetes	Bacteroidia	Bacteroidales	Rikenellaceae			1.391	3.128	34.47	295	1170	255	0.75	7.75
Bacteria	Bacteroidetes	Bacteroidia	Bacteroidales	[Paraprevotellaceae]	[Prevototella]		1.387	3.119	37.59	392	81	907	1050	208
Bacteria	Firmicutes	Clostridia	Clostridiales	Clostridiaceae			1.351	3.038	40.63	576	1140	78	143	514
Bacteria	Fusobacteria	Fusobacteriia	Fusobacteriales	Fusobacteriaceae	Fusobacterium		1.075	2.417	43.04	815	309	1210	1040	828
Bacteria	Firmicutes	Clostridia	Clostridiales				1.072	2.41	45.45	930	693	213	160	293
Bacteria	Bacteroidetes	Bacteroidia	Bacteroidales	Rikenellaceae			0.8767	1.971	47.43	294	538	272	885	184
Bacteria	Firmicutes	Clostridia	Clostridiales	Clostridiaceae	Clostridium		0.8589	1.931	49.36	88.4	114	39.5	106	845
Bacteria	Firmicutes	Clostridia	Clostridiales	Clostridiaceae	Clostridium		0.8204	1.844	51.2	798	60	52.5	60	106
Bacteria	Bacteroidetes	Bacteroidia	Bacteroidales	[Paraprevotellaceae]	[Prevototella]		0.7893	1.775	52.98	199	424	652	346	794
Bacteria	Fusobacteria	Fusobacteriia	Fusobacteriales	Fusobacteriaceae	Fusobacterium		0.6849	1.54	54.51	381	229	525	544	795
Bacteria	Firmicutes	Clostridia	Clostridiales	Ruminococcaceae			0.6321	1.421	55.94	74.4	564	15	29.3	0.25
Bacteria	Bacteroidetes	Bacteroidia	Bacteroidales	Rikenellaceae			0.6092	1.369	57.31	317	529	412	676	204
Bacteria	Firmicutes	Clostridia	Clostridiales	Ruminococcaceae			0.5527	1.242	58.55	245	474	49	51.5	209
Bacteria	Proteobacteria	Gammaproteobacteria	Aeromonadales	Succinivibrionaceae	Anaerobiospirillum		0.5396	1.213	59.76	44.4	15	23.3	515	15.5
Bacteria	Proteobacteria	Gammaproteobacteria	Vibrionales	Vibrionaceae			0.4982	1.12	60.88	44	0	233	0.25	357
Bacteria	Firmicutes	Clostridia	Clostridiales	Ruminococcaceae			0.4614	1.037	61.92	408	23.3	75.5	18.8	111
Bacteria	Bacteroidetes	Bacteroidia	Bacteroidales	Bacteroidaceae	Bacteroides		0.4533	1.019	62.94	358	77	140	0.75	1
Bacteria	Proteobacteria	Betaproteobacteria	Burkholderiales	Oxalobacteraceae	Cupriavidus		0.4175	0.9386	63.88	277	26.7	394	234	224
Bacteria	Firmicutes	Clostridia	Clostridiales	[Mogibacteriaceae]			0.3994	0.898	64.77	302	162	17.8	15.5	0
Bacteria	Firmicutes	Clostridia	Clostridiales	Peptostreptococcaceae			0.3877	0.8716	65.65	31.8	91.7	23	2.5	337
Bacteria	Bacteroidetes	Bacteroidia	Bacteroidales	Rikenellaceae			0.383	0.861	66.51	37.2	138	70.3	344	30.5
Bacteria	Fusobacteria	Fusobacteriia	Fusobacteriales	Fusobacteriaceae	Fusobacterium		0.3822	0.8593	67.37	82.4	5.67	214	131	302
Bacteria	Firmicutes	Clostridia	Clostridiales	Ruminococcaceae			0.382	0.8588	68.22	14.2	360	36	49.3	24.3
Bacteria	Actinobacteria	Coriobacteriia	Coriobacteriales	Coriobacteriaceae	Slackia		0.3735	0.8396	69.06	124	294	1.75	7.75	128
Bacteria	Fusobacteria	Fusobacteriia	Fusobacteriales	Fusobacteriaceae	Cetobacterium		0.369	0.8297	69.89	88.2	9	34.3	3.5	315
Bacteria	Firmicutes	Clostridia	Clostridiales	Lachnospiraceae			0.3605	0.8105	70.7	93.8	354	50	36.8	89.8
Bacteria	Actinobacteria	Actinobacteria	Bifidobacteriales	Bifidobacteriaceae			0.3565	0.8015	71.51	62.6	156	1.75	274	23.5
Bacteria	Firmicutes	Clostridia	Clostridiales				0.3453	0.7762	72.28	103	283	35.3	19.8	0
Bacteria	Firmicutes	Clostridia	Clostridiales	Ruminococcaceae			0.3441	0.7736	73.06	273	330	326	334	34.8
Bacteria	Firmicutes	Clostridia	Clostridiales	Ruminococcaceae			0.3008	0.6762	73.73	261	355	496	257	297
Bacteria	Actinobacteria	Coriobacteriia	Coriobacteriales	Coriobacteriaceae	Collinsella	stercoris	0.2901	0.6521	74.38	227	98	12.3	7.25	0
Bacteria	Firmicutes	Clostridia	Clostridiales	Ruminococcaceae			0.2794	0.6281	75.01	233	118	26	15.8	54.3
Bacteria	Firmicutes	Erysipelotrichi	Erysipelotrichales	Erysipelotrichaceae	[Eubacterium]	dolichum	0.2722	0.6119	75.62	313	107	182	230	284
Bacteria	Tenericutes	Mollicutes	RF39				0.271	0.6092	76.23	0.4	254	0	0	0
Bacteria	Firmicutes	Clostridia	Clostridiales	Ruminococcaceae			0.251	0.5642	76.8	245	178	197	57.3	97.5
Bacteria	Bacteroidetes	Bacteroidia	Bacteroidales	Bacteroidaceae	Bacteroides		0.245	0.5508	77.35	108	121	262	158	269
Bacteria	Firmicutes	Clostridia	Clostridiales	Ruminococcaceae			0.2349	0.5282	77.88	10.6	215	25	46.8	13.3
Bacteria	Firmicutes	Erysipelotrichi	Erysipelotrichales	Erysipelotrichaceae	[Eubacterium]	dolichum	0.2309	0.5192	78.4	270	98.7	158	210	251
Bacteria	Tenericutes	Mollicutes	Mycoplasmatales	Mycoplasmataceae	Mycoplasma		0.226	0.5081	78.9	0	0	1.5	7.75	212
ᵃ ᵃ The Bray-Curtis average dissimilarity values was >1% for this OTUs.
