# Supplementary material for: The Pacific harbor seal gut microbiota in Mexico: Its relationship with diet and functional inferences
Source: PLoS One. 2019 Aug 29;14(8):e0221770. doi: 10.1371/journal.pone.0221770 (PMC6715212; doi:10.1371/journal.pone.0221770)
Supplement: S5 Table — (XLSX) [file pone.0221770.s009.xlsx]

## Sheet: Hoja1
S5 Table. Frequency of occurrence of the preys in the fecal samples of harbor seals.
Family	Species	Samples	Frequency of occurrence
Paralichthyidae		20	1
	Citharichthys xanthostigma	19	0.95
	Citharichthys stigmaeus	9	0.45
	Citharichthys sordidus	6	0.3
	Hippoglossina stomata	5	0.25
	Paralichthys californicus	4	0.2
	Xystreurys liolepis	4	0.2
Synodontidae		20	1
	Synodus lucioceps	20	1
Sciaenidae		18	0.9
	Atractoscion nobilis	14	0.7
	Genyonemus lineatus	7	0.35
	Menticirrhus undulatus	4	0.2
	Larimus pacificus	1	0.05
Ophidiidae		16	0.8
	Chilara taylori	16	0.8
	Lepophidium spp	2	0.1
	Ophidion scrippsae	1	0.05
Pleuronectidae		12	0.6
	Microstomus pacificus	8	0.4
	Pleuronichthys verticalis	4	0.2
	Hypsopsetta guttulata	3	0.15
	Lyopsetta exilis	1	0.05
	Parophrys vetulus	1	0.05
	Pleuronichthys coenosus	1	0.05
	Pleuronichthys decurrens	1	0.05
	Pleuronichthys ritteri	1	0.05
Rajidae		12	0.6
	Raja inornata	11	0.55
	Raja binoculata	4	0.2
Octopodidae		9	0.45
	Octopus rubescens	9	0.45
	Octopus californicus	1	0.05
Batrachoididae		9	0.2
	Porichthys notatus	8	0.4
	Porichthys myriaster	2	0.1
Hexagrammidae		8	0.2
	Zaniolepis frenata	7	0.35
	Zaniolepis latipinnis	4	0.2
Triglidae		7	0.35
	Prionotus stephanophrys	7	0.35
Clupeidae		5	0.25
	Sardinops sagax	5	0.25
Merlucciidae		5	0.25
	Merluccius productus	5	0.25
Munididae		5	0.25
	Pleuroncodes planipes	5	0.25
Scombridae		5	0.25
	Auxis rochei	5	0.25
Scorpaenidae		5	0.25
	Sebastes miniatus/pinniger	1	0.05
	Sebastes simulator	1	0.05
	Sebastes spp	1	0.05
	Scorpaena guttata	1	0.05
	Sebastes macdonaldi	1	0.05
Hemisquillidae		4	0.2
	Hemisquilla californiensis	4	0.2
Engraulidae		4	0.2
	Anchoa compressa	2	0.1
	Engraulis mordax	2	0.1
Lologinidae		4	0.2
	Doryteuthis opalescens	4	0.2
Mugilidae		4	0.2
	Mugil cephalus	4	0.2
Stromateidae		3	0.15
	Peprilus simillimus	3	0.15
Cynoglossidae		3	0.15
	Symphurus atricaudus	3	0.15
Uranoscopidae		3	0.15
	Kathetostoma averruncus	3	0.15
Blepharipodidae		2	0.1
	Blepharipoda occidentalis	2	0.1
Pelagiidae		2	0.1
	Chrysaora fuscescens	2	0.1
Crangonidae		2	0.1
	Crangon spp.	2	0.1
Pomacentridae		2	0.1
	Chromis punctipinnis	2	0.1
Sicyoniidae		2	0.1
	Sicyonia laevigata	2	0.1
Syngnathidae		2	0.1
	Syngnathus leptorhynchus/exilis	2	0.1
Salpidae		1	0.05
	Soestia zonaria	1	0.05
Myliobatidae		1	0.05
	Myliobatis californica	1	0.05
Embiotocidae		1	0.05
	Zalembius rosaceus	1	0.05
Callianassidae		1	0.05
	Neotrypaea californiensis	1	0.05
Rhinobatidae		1	0.05
	Rhinobatos productus	1	0.05
Myxinidae		1	0.05
	Eptatretus stoutii	1	0.05
Triakidae		1	0.05
	Triakis semifasciata	1	0.05
Veneridae		1	0.05
Aplysinidae		1	0.05
	Aplysina sp.	1	0.05
Cerianthidae		1	0.05
	Pachycerianthus fimbriatus	1	0.05
Penaeidae		1	0.05
	Penaeus vannamei	1	0.05
