# Supplementary material for: The Pacific harbor seal gut microbiota in Mexico: Its relationship with diet and functional inferences
Source: PLoS One. 2019 Aug 29;14(8):e0221770. doi: 10.1371/journal.pone.0221770 (PMC6715212; doi:10.1371/journal.pone.0221770)
Supplement: S6 Table — (XLSX) [file pone.0221770.s010.xlsx]

## Sheet: core_otus_100
S6 Table. Core metabolism pathways found in all the harbor seal fecal samples.
Metabolism pathway	PBE_mean	TS_mean	SJ_mean	N_mean	SR_mean
Alanine, aspartate and glutamate metabolism	141269	159107	108701	134911	98011.2
alpha-Linolenic acid metabolism	109	176.667	346.75	334.5	334.5
Amino acid metabolism	32345.8	33609	23229	29653.5	24150
Amino acid related enzymes	203718	226289	148562	185575	135637
Amino sugar and nucleotide sugar metabolism	198163	214140	148428	187217	135369
Aminobenzoate degradation	16773	18138.3	16231.8	19696.5	12275.5
Arachidonic acid metabolism	3392.4	3631.67	2360	2691.5	2606.25
Arginine and proline metabolism	160583	186827	109602	146085	102170
Ascorbate and aldarate metabolism	11032.4	14681	9607.75	11035.8	10985.2
Atrazine degradation	3176.2	2372	1440.25	1599.25	993.25
Benzoate degradation	31479	37638.7	19134	24835.8	21035.5
beta-Alanine metabolism	24314.4	28350.3	19949.2	25221.8	17923.5
Biosynthesis and biodegradation of secondary metabolites	7813.2	9898.67	5213.75	7333.25	3926
Biosynthesis of ansamycins	16285	20099.7	10314.5	12630.8	11273.8
Biosynthesis of siderophore group nonribosomal peptides	1548.8	1410	1639.5	1521.25	1111
Biosynthesis of unsaturated fatty acids	12957	14362.7	8945.75	11247	8705.75
Biosynthesis of vancomycin group antibiotics	7966.8	8883.33	6393.75	9280.5	5295
Biotin metabolism	20330	19393.3	18795.8	19677	14730
Bisphenol degradation	11044.2	13410.3	9931.25	11911.8	7953.25
Butanoate metabolism	98416.8	118060	73772	86939	70970.5
Butirosin and neomycin biosynthesis	9198.4	10246.7	6685.25	9640.25	5541.5
C5-Branched dibasic acid metabolism	40420	44779.7	27356.8	36113.8	24926.2
Caprolactam degradation	2041.4	3372.33	2183.5	1532.75	1974.5
Carbohydrate digestion and absorption	532.2	586	714	684	668.5
Carbohydrate metabolism	16986.4	21384	12114.2	13925.2	10896
Carbon fixation in photosynthetic organisms	86781.2	107615	64986.8	82427.2	59664.5
Carbon fixation pathways in prokaryotes	145175	158812	116516	137245	103248
Carotenoid biosynthesis	377.6	295.667	358.5	315.75	432.5
Chloroalkane and chloroalkene degradation	30685.8	34274.7	20757	23398.2	20726.2
Chlorocyclohexane and chlorobenzene degradation	742.8	481.667	929.25	714	713.5
Citrate cycle (TCA cycle)	85506.8	89536.7	80360.2	87612.2	66660.8
Cyanoamino acid metabolism	39838.6	44788.7	36191.5	42209.2	26456.2
Cysteine and methionine metabolism	134623	149105	91750.8	116152	89729.2
D-Alanine metabolism	14828.6	15308.7	9729	12071.8	9992.5
D-Arginine and D-ornithine metabolism	326.4	198	230.75	90	113.25
D-Glutamine and D-glutamate metabolism	21234	22909	15379.5	19834	14736.8
Dioxin degradation	8081.2	10335.3	3656.25	4639.25	5093.25
Drug metabolism - cytochrome P450	2564.6	3412	3047.25	2778.5	2642.75
Drug metabolism - other enzymes	49196.6	55861.7	37848.5	49300	33837.5
Energy metabolism	131787	151068	95904.2	123745	92269.2
Ether lipid metabolism	794.8	1531	491.25	552.25	702.25
Ethylbenzene degradation	7244.4	7007.33	6311.25	8968.75	5302.75
Fatty acid biosynthesis	59891.8	64135	39887	50683.5	40158.8
Fatty acid metabolism	34201.4	39884	26471.2	31548.2	25009.5
Flavone and flavonol biosynthesis	875	1031.33	559.75	1345.5	253
Flavonoid biosynthesis	891	1322	801.75	762.25	863.75
Folate biosynthesis	51417	53452.3	45404.8	52260.8	39010.5
Fructose and mannose metabolism	123120	144905	89896.2	112260	88695
Galactose metabolism	97960.2	111481	74582.5	92462.8	65531.8
Geraniol degradation	5541.8	5371	6937.25	6355.25	4402
Glutathione metabolism	22488.4	25924.7	19081.2	22916.2	17735.8
Glycan biosynthesis and metabolism	5488.8	4712	5066.25	6290.5	4044.5
Glycerolipid metabolism	49467.4	65832.3	30705	41088.2	36898.5
Glycerophospholipid metabolism	74228.4	88131.7	53594.2	71084.5	51347.5
Glycine, serine and threonine metabolism	104003	118427	80202	103624	71793.8
Glycolysis / Gluconeogenesis	153116	182982	110603	137666	106457
Glycosaminoglycan degradation	11289	13086.7	14281.8	20361.5	7890.5
Glycosphingolipid biosynthesis - ganglio series	7895.4	8746	10717.2	14608.5	5239
Glycosphingolipid biosynthesis - globo series	15042.8	17627	15923.5	22030.8	9563.5
Glycosyltransferases	41820.4	40071.7	36287.8	42300.8	29263.2
Glyoxylate and dicarboxylate metabolism	58346.4	70409	45287.2	56237.2	42756.2
Histidine metabolism	84025.4	95348.7	62074.2	81642	57965.2
Inositol phosphate metabolism	13840.4	19246	12130.2	13630.8	10694
Isoquinoline alkaloid biosynthesis	8738.2	10069.3	7110.25	9019.25	6332
Limonene and pinene degradation	12312.8	13751.3	10455.5	12996.8	9510
Linoleic acid metabolism	8628	9896.67	7500	8753.5	6232.5
Lipid biosynthesis proteins	78214.6	85781.3	56880.8	69821.8	49558.5
Lipid metabolism	18676.6	21658	10634.5	13779	10840.8
Lipoic acid metabolism	3809	3854	5172.25	6778	3970.25
Lysine biosynthesis	107678	121977	75443.5	99795	71093.8
Lysine degradation	15016.8	18280.7	11796.8	15832.8	11717.8
Metabolism of cofactors and vitamins	17259.8	15311.3	13049.8	15239	13139.8
Metabolism of xenobiotics by cytochrome P450	2308.8	2476	2852.25	2610.75	2483
Methane metabolism	164789	198800	117122	152032	111528
Mineral absorption	1787	1291	1042.5	868	674.25
Naphthalene degradation	22695.6	25628.3	18152.8	21928.8	16631.5
N-Glycan biosynthesis	3733.6	3318.67	3681.5	4065.5	2362
Nicotinate and nicotinamide metabolism	57437.4	63200.7	46217.2	56603	41435.2
Nitrogen metabolism	105337	114797	78066.2	89886	68386.8
Nitrotoluene degradation	16480.4	19577	9987.25	10449.2	10816.2
Novobiocin biosynthesis	19394.6	21363.7	13717.5	17284	13249
Nucleotide metabolism	8202.8	10782.7	4416.75	6675	5106.75
One carbon pool by folate	87891.4	97379.3	67239	84333.5	58420.5
Other glycan degradation	33375	38675	38661	46174	24898.2
Oxidative phosphorylation	139671	161596	118114	138977	100366
Pantothenate and CoA biosynthesis	85386.4	91161.7	59804.2	75194.5	55150.8
Penicillin and cephalosporin biosynthesis	3015.6	2573.67	2765	2352.25	1969.5
Pentose and glucuronate interconversions	69777.8	82628.3	54032.5	71135	47146.5
Pentose phosphate pathway	113483	146195	78364.2	99907	79310
Peptidases	246522	271503	185434	230729	178209
Peptidoglycan biosynthesis	113703	121953	81064	102864	74955.8
Phenylalanine metabolism	24431.8	27868.7	18897.5	21086.5	16560.8
Phenylalanine, tyrosine and tryptophan biosynthesis	107774	119268	79394.5	93395.5	70009.2
Phenylpropanoid biosynthesis	23666.8	26460.7	23055.2	26599.5	15187.8
Phosphonate and phosphinate metabolism	7566.8	8387	5040	5888	4895.25
Polycyclic aromatic hydrocarbon degradation	12530.4	12801.3	10180.8	12259.2	9408.75
Polyketide sugar unit biosynthesis	25534.6	29302	20578.2	29255	15802
Prenyltransferases	44245.8	46381.7	36472.2	44254.2	30052.8
Primary bile acid biosynthesis	3047.8	3161	2675.5	3387.75	2717.75
Propanoate metabolism	74742.8	95180.7	50897	61793.5	51600
Protein digestion and absorption	1933.4	1306.67	3558.5	3209.25	1820
Purine metabolism	301980	331449	234282	285615	212460
Pyrimidine metabolism	258912	287630	193714	244356	178212
Pyruvate metabolism	144293	175438	99484	126796	97703.5
Retinol metabolism	2190.8	2295	2489.75	2280	2186.75
Riboflavin metabolism	31922.6	30780.3	27043	32792.2	22833.8
Secondary bile acid biosynthesis	2778.8	3071.33	2342.5	3088	2504.25
Selenocompound metabolism	50784	57656	37912	45921	35603.2
Sphingolipid metabolism	24255.6	26087.3	24337.8	28968.8	16843
Starch and sucrose metabolism	137985	151222	107791	137280	90446.2
Steroid hormone biosynthesis	1917	1728	2857.25	3354.75	1320.25
Stilbenoid, diarylheptanoid and gingerol biosynthesis	463.2	192	619.75	521.5	593.5
Streptomycin biosynthesis	41284.8	46675.3	33466	45560.8	26293.8
Styrene degradation	2915.6	3737	2351	2741.75	2086
Sulfur metabolism	33402.2	34798.7	26963	29807.5	23705.5
Synthesis and degradation of ketone bodies	5258	6519.33	3117.25	4235.75	4084
Taurine and hypotaurine metabolism	13846	17191	10405.2	14105.2	9879.75
Terpenoid backbone biosynthesis	81660.2	89817.3	59511	74303.2	54312.2
Tetracycline biosynthesis	17412.6	19247.7	10090	13872	13004.2
Thiamine metabolism	67851	74712.7	47985.8	57978.5	44689.5
Toluene degradation	12540.8	13178.7	17419	14848.5	9942.25
Tropane, piperidine and pyridine alkaloid biosynthesis	17260.4	18996.7	13301.5	16797	12232
Tryptophan metabolism	18134.4	22995	14578.5	18192.5	13705.2
Tyrosine metabolism	46477.4	53207	35964.8	43740.2	34645.5
Ubiquinone and other terpenoid-quinone biosynthesis	17486	18647.7	20911	23065.5	13381.2
Valine, leucine and isoleucine biosynthesis	93981	103914	62525.8	82573.5	59278.5
Valine, leucine and isoleucine degradation	27259	28428.7	23088.8	27883.5	22699
Vitamin B6 metabolism	25123.4	26421.3	20071.5	25028.2	16063.5
Xylene degradation	8022	10322.7	3619	4565.5	5036.25
Zeatin biosynthesis	7262.2	7504.67	6398.75	7528.75	5093
