# Supplementary material for: The Pacific harbor seal gut microbiota in Mexico: Its relationship with diet and functional inferences
Source: PLoS One. 2019 Aug 29;14(8):e0221770. doi: 10.1371/journal.pone.0221770 (PMC6715212; doi:10.1371/journal.pone.0221770)
Supplement: S7 Table — Correlations marked in red are significant at p <0.05. (XLSX) [file pone.0221770.s011.xlsx]

## Sheet: Hoja1
S7 Table. Spearman rank correlation results for diet and gut microbiota function and composition. Correlations marked in red are significant at p <0.05.
	Prey family
Bacterial phyla	Paralichthyidae	p-value	Engraulidae	p-value
Firmicutes	0.439	0.053	0.585	0.007
Bacteroidetes	-0.342	0.14	-0.499	0.025
Fusobacteria	-0.586	0.007	-0.434	0.056
Proteobacteria	-0.118	0.619	-0.607	0.005
Actinobacteria	0.412	0.071	0.566	0.009
	Prey family
Metabolism pathway	Paralichthyidae	p-value	Engraulidae	p-value
Carbohydrate	-0.114	0.631	0.564	0.01
Amino acid	-0.007	0.976	0.585	0.007
Energy	-0.104	0.662	0.52	0.019
Cofactors and vitamins	-0.061	0.798	0.564	0.01
Nucleotide	0.004	0.987	0.564	0.01
Lipid	-0.007	0.976	0.542	0.014
Glycan biosynthesis	-0.38	0.099	0.065	0.193
Xenobiotics	-0.126	0.598	0.52	0.019
Terpenoids	-0.06	0.8	0.564	0.01
Other amino acids	-0.083	0.729	0.542	0.014
Secondary metabolites	0.233	0.323	0.455	0.044
	Prey species
Metabolism pathway	Citharichthys xanthostigma	p-value	Citharichthys sordidus	p-value
Carbohydrate	0.451	0.046	-0.492	0.028
Amino acid	0.431	0.058	-0.435	0.055
Energy	0.471	0.036	-0.473	0.035
Cofactors and vitamins	0.431	0.058	-0.435	0.055
Nucleotide	0.431	0.058	-0.397	0.083
Lipid	0.431	0.058	-0.416	0.068
Glycan biosynthesis	0.431	0.058	-0.511	0.021
Xenobiotics	0.471	0.036	-0.473	0.035
Terpenoids	0.511	0.021	-0.454	0.044
Other amino acids	0.471	0.036	-0.473	0.035
Secondary metabolites	0.491	0.028	-0.549	0.012
